# Supplementary material for: A new species of the genus Henricia (Asteroidea, Spinulosida, Echinasteridae) from South Korea
Source: Zookeys. 2020 Nov 25;997:1–15. doi: 10.3897/zookeys.997.52703 (PMC7710672; doi:10.3897/zookeys.997.52703)
Supplement: XML Treatment for Henricia epiphysialis [file zookeys.997.52703-treatment1.xml]

<!DOCTYPE tp:taxon-treatment
  PUBLIC "-//TaxonX//DTD Taxonomic Treatment Publishing DTD v0 20100105//EN" "tax-treatment-NSO.dtd">
<tp:taxon-treatment xmlns:tp="http://www.plazi.org/taxpub"><tp:treatment-meta><kwd-group><label>Taxon classification</label><kwd><named-content xmlns:xlink="http://www.w3.org/1999/xlink" content-type="kingdom">Animalia</named-content></kwd><kwd><named-content xmlns:xlink="http://www.w3.org/1999/xlink" content-type="order">Spinulosida</named-content></kwd><kwd><named-content xmlns:xlink="http://www.w3.org/1999/xlink" content-type="family">Echinasteridae</named-content></kwd></kwd-group><mixed-citation publication-type="journal"><person-group><name><surname>Ubagan</surname><given-names>Michael Dadole</given-names></name><name><surname>Lee</surname><given-names>Taekjun</given-names></name><name><surname>Kim</surname><given-names>Philjae</given-names></name><name><surname>Shin</surname><given-names>Sook</given-names></name></person-group><article-title>A new species of the genus <italic><tp:taxon-name><tp:taxon-name-part taxon-name-part-type="genus" reg="Henricia">Henricia</tp:taxon-name-part></tp:taxon-name></italic> (<tp:taxon-name><tp:taxon-name-part taxon-name-part-type="class">Asteroidea</tp:taxon-name-part></tp:taxon-name>, <tp:taxon-name><tp:taxon-name-part taxon-name-part-type="order">Spinulosida</tp:taxon-name-part></tp:taxon-name>, <tp:taxon-name><tp:taxon-name-part taxon-name-part-type="family">Echinasteridae</tp:taxon-name-part></tp:taxon-name>) from South Korea</article-title><source>Zookeys</source><day>25</day><month>11</month><year>2020</year><volume>997</volume><fpage>1</fpage><lpage>15</lpage><pub-id pub-id-type="doi">10.3897/zookeys.997.52703</pub-id></mixed-citation></tp:treatment-meta><tp:nomenclature><tp:taxon-name><object-id xmlns:xlink="http://www.w3.org/1999/xlink" content-type="arpha" xlink:type="simple">E0D8BF96-D976-5387-B119-7D70CA5D7C5B</object-id>
              <tp:taxon-name-part taxon-name-part-type="genus" reg="Henricia">Henricia</tp:taxon-name-part>
              <tp:taxon-name-part taxon-name-part-type="species" reg="epiphysialis">epiphysialis</tp:taxon-name-part>
              <object-id xmlns:xlink="http://www.w3.org/1999/xlink" content-type="zoobank" xlink:type="simple">http://zoobank.org/E50768C6-B625-43ED-82E1-6D581E38975B</object-id>
            </tp:taxon-name><tp:taxon-status xmlns:xlink="http://www.w3.org/1999/xlink" xlink:type="simple">sp. nov.</tp:taxon-status><xref ref-type="fig" rid="F2">Figs 2</xref><xref ref-type="fig" rid="F3">, 3</xref><xref ref-type="fig" rid="F4">, 4</xref></tp:nomenclature><tp:treatment-sec sec-type="material" id="SECID0EIMAG"><title>Material examined.</title><p><bold><italic>Holotype</italic></bold>: South Korea • 1 specimen; waters adjacent to Namae, <named-content xmlns:xlink="http://www.w3.org/1999/xlink" content-type="dwc:verbatimCoordinates" xlink:type="simple"><named-content content-type="geo-json" specific-use="{&#34;type&#34;:&#34;Point&#34;,&#34;coordinates&#34;:[128.812661,37.932586]}" id="NCID0EWMAG" xlink:type="simple">37°55'57.31"N, 128°48'45.58"E</named-content></named-content>; 40 m; 28 May 2014; S. Shin and T. Lee; fishing net; <abbrev xmlns:xlink="http://www.w3.org/1999/xlink" content-type="institution" xlink:title="Marine Echinoderm Resource Bank of Korea" id="ABBRID0E2MAG" xlink:type="simple">MERBK</abbrev>–A–1255. <bold><italic>Paratypes</italic></bold>: South Korea • 1 specimen; waters adjacent to Jukbyeon, <named-content xmlns:xlink="http://www.w3.org/1999/xlink" content-type="dwc:verbatimCoordinates" xlink:type="simple"><named-content content-type="geo-json" specific-use="{&#34;type&#34;:&#34;Point&#34;,&#34;coordinates&#34;:[129.437381,37.059025]}" id="NCID0EGNAG" xlink:type="simple">37°3'32.49"N, 129°26'14.57"E</named-content></named-content>; 100 m; 19 Dec. 2014; S. Shin and T. Lee; fishing net; NIBRIV0000837785. 1 specimen; waters adjacent to Namae, <named-content xmlns:xlink="http://www.w3.org/1999/xlink" content-type="dwc:verbatimCoordinates" xlink:type="simple"><named-content content-type="geo-json" specific-use="{&#34;type&#34;:&#34;Point&#34;,&#34;coordinates&#34;:[128.812661,37.932586]}" id="NCID0EONAG" xlink:type="simple">37°55'57.31"N, 128°48'45.58"E</named-content></named-content>; 40 m; 28 May 2014; S. Shin and T. Lee; fishing net; <abbrev xmlns:xlink="http://www.w3.org/1999/xlink" content-type="institution" xlink:title="Marine Echinoderm Resource Bank of Korea" id="ABBRID0ETNAG" xlink:type="simple">MERBK</abbrev>–A–1256.</p></tp:treatment-sec><tp:treatment-sec sec-type="diagnosis" id="SECID0EYNAG"><title>Diagnosis.</title><p>Regular size, R/r = 4.9–5.4, abactinal plates crowded with 11–40 spines, abactinal and lateral spines forming distinct hooked crown, epiphyseal ossicles formed at ends of abactinal and lateral plates, one to three papulae, marginal and ventrolateral series distinguishable, adambulacral plates bearing 10–14 slender spines.</p></tp:treatment-sec><tp:treatment-sec sec-type="description" id="SECID0E4NAG"><title>Description.</title><p><bold><italic>Holotype</italic>.</bold> (Figs <xref ref-type="fig" rid="F2">2</xref>–<xref ref-type="fig" rid="F4">4</xref>) Size. R = 51 mm, r = 10 mm, R/r = 5.1.</p><p>Arms five, semi-cylindrical, gradually tapering to tips (Fig. <xref ref-type="fig" rid="F2">2A–B</xref>). Abactinal paxillae formed in group with evenly spaced spinulation, bearing 11–40 spines with serrated tips (Fig. <xref ref-type="fig" rid="F2">2C</xref>). Denuded abactinal spines forming hooked crown composed of nine to 11 large hook-shaped spinules enclosing nine to 12 small connected apical tips (Fig. <xref ref-type="fig" rid="F4">4A–C</xref>). Paxillae on lateral side of arms similar to abactinal paxillae (Fig. <xref ref-type="fig" rid="F2">2D</xref>). Denuded abactinal plates reniform, usually connected to end of other plate in mid convex part of plate, larger than papular areas, partially enclosing papular area on concave side of plate. Papular areas narrow, containing one to three papulae in an area. Some papular areas divided by small ossicles (Fig. <xref ref-type="fig" rid="F3">3A</xref>). Almost every skeletal plate aside from adambulacral plates was observed bearing epiphyseal ossicles at ends of plate (Fig. <xref ref-type="fig" rid="F3">3A, C, D</xref>). Madreporite circular in form, slightly elevated, bearing spines same as adjacent spines (Fig. <xref ref-type="fig" rid="F3">3B</xref>). Shape of spines on lateral side nearly similar to that of abactinal spines (Fig. <xref ref-type="fig" rid="F4">4D–F</xref>). Superomarginal, inferomarginal, and ventrolateral plates well defined forming elongated cross shape and arranged in rows showing consistent series (Fig. <xref ref-type="fig" rid="F3">3D</xref>). Superomarginal plates bearing 12–28 spines, bend upward toward base of arm in crescentic form, and reach tip of arm (Figs <xref ref-type="fig" rid="F3">3C–D</xref>, <xref ref-type="fig" rid="F4">4D</xref>). Intermarginal plates forming small elongated shape, extending near half of arm (Fig. <xref ref-type="fig" rid="F3">3D</xref>). Inferomarginal plates longer than superomarginal and ventrolateral plates, bearing 34–45 spines, reaching tip of arm (Figs <xref ref-type="fig" rid="F3">3C–D</xref>, <xref ref-type="fig" rid="F4">4E</xref>). Ventrolateral plates forming a rounded cross shape, bearing 21–25 spines, reaching near tip of arm, epiphyseal ossicles forming a knob-like connection to adambulacral plates, extending to middle part of arm (Figs <xref ref-type="fig" rid="F3">3D</xref>, <xref ref-type="fig" rid="F4">4F</xref>). Adambulacral plates forming semi-rounded shape, bearing 10–14 slender, thorny spines, arranged in two transverse series (Figs <xref ref-type="fig" rid="F3">3D–E</xref>, <xref ref-type="fig" rid="F4">4G</xref>), articulated with ambulacral plates (Fig. <xref ref-type="fig" rid="F3">3E</xref>). Furrow spine single, somewhat curved (Fig. <xref ref-type="fig" rid="F4">4H</xref>). Oral part bearing two slender, bluntly pointed oral spines, with six or seven marginal spines, and five or six sub-oral spines similar to adambulacral spines (Fig. <xref ref-type="fig" rid="F2">2F</xref>). Paired oral plates forming a slightly elongated triangular shape, articulated with first pair of adambulacral plates. Plates of inter-radial area slightly compact (Fig. <xref ref-type="fig" rid="F3">3F</xref>).</p><fig id="F2" position="float" orientation="portrait"><object-id xmlns:xlink="http://www.w3.org/1999/xlink" content-type="doi" xlink:type="simple">10.3897/zookeys.997.52703.figure2</object-id><object-id xmlns:xlink="http://www.w3.org/1999/xlink" content-type="arpha" xlink:type="simple">2015E8D6-6772-5C17-82BD-1DB3FE895380</object-id><label>Figure 2.</label><caption><p>External characteristics of <italic><tp:taxon-name><tp:taxon-name-part taxon-name-part-type="genus" reg="Henricia">Henricia</tp:taxon-name-part> <tp:taxon-name-part taxon-name-part-type="species" reg="epiphysialis">epiphysialis</tp:taxon-name-part></tp:taxon-name></italic> sp. nov. <bold>A</bold> abactinal side <bold>B</bold> actinal side <bold>C</bold> abactinal spines <bold>D</bold> spines on lateral side of arm <bold>E</bold> adambulacral spines <bold>F</bold> oral part. Abbreviations: <bold><abbrev xmlns:xlink="http://www.w3.org/1999/xlink" xlink:title="abactinal side" id="ABBRID0EKSAG" xlink:type="simple">ab</abbrev></bold> abactinal side <bold><abbrev xmlns:xlink="http://www.w3.org/1999/xlink" xlink:title="lateral side" id="ABBRID0EPSAG" xlink:type="simple">ls</abbrev></bold> lateral side <bold><abbrev xmlns:xlink="http://www.w3.org/1999/xlink" xlink:title="superomarginal spines" id="ABBRID0EUSAG" xlink:type="simple">ss</abbrev></bold> superomarginal spines <bold>is</bold> inferomarginal spines <bold><abbrev xmlns:xlink="http://www.w3.org/1999/xlink" xlink:title="ventrolateral spines" id="ABBRID0E2SAG" xlink:type="simple">vs</abbrev></bold> ventrolateral spines <bold>as</bold> adambulacral spines <bold><abbrev xmlns:xlink="http://www.w3.org/1999/xlink" xlink:title="oral spines" id="ABBRID0ECTAG" xlink:type="simple">os</abbrev></bold> oral spines <bold><abbrev xmlns:xlink="http://www.w3.org/1999/xlink" xlink:title="marginal spines" id="ABBRID0EHTAG" xlink:type="simple">ms</abbrev></bold> marginal spines <bold><abbrev xmlns:xlink="http://www.w3.org/1999/xlink" xlink:title="sub-oral spines" id="ABBRID0EMTAG" xlink:type="simple">sos</abbrev></bold> sub-oral spines.</p></caption><graphic xmlns:xlink="http://www.w3.org/1999/xlink" xlink:href="zookeys-997-001-g002.jpg" position="float" orientation="portrait" xlink:type="simple" id="oo_479099.jpg"><uri content-type="original_file" xlink:type="simple">https://binary.pensoft.net/fig/479099</uri></graphic></fig><p><bold><italic>Paratypes</italic>.</bold> Size. R = 39 mm, r = 8 mm, R/r = 4.9; R = 60 mm, r = 11 mm, R/r = 5.4.</p></tp:treatment-sec><tp:treatment-sec sec-type="etymology" id="SECID0E3TAG"><title>Etymology.</title><p>The specific name is derived from the Latin “<tp:taxon-name><tp:taxon-name-part taxon-name-part-type="genus" reg="Henricia"/><tp:taxon-name-part taxon-name-part-type="species" reg="epiphysialis">epiphysialis</tp:taxon-name-part></tp:taxon-name>,” which means the end part of a long bone.</p><fig id="F3" position="float" orientation="portrait"><object-id xmlns:xlink="http://www.w3.org/1999/xlink" content-type="doi" xlink:type="simple">10.3897/zookeys.997.52703.figure3</object-id><object-id xmlns:xlink="http://www.w3.org/1999/xlink" content-type="arpha" xlink:type="simple">BB3CC071-10BB-531B-A87B-2BDD99088945</object-id><label>Figure 3.</label><caption><p>Denuded skeleton of <italic><tp:taxon-name><tp:taxon-name-part taxon-name-part-type="genus" reg="Henricia">Henricia</tp:taxon-name-part> <tp:taxon-name-part taxon-name-part-type="species" reg="epiphysialis">epiphysialis</tp:taxon-name-part></tp:taxon-name></italic> sp. nov. <bold>A</bold> abactinal plates <bold>B</bold> madreporite (arrow) <bold>C</bold> part of abactinal and lateral side of arm <bold>D</bold> plates on the lateral and actinal side of arm <bold>E</bold> actinal plates <bold>F</bold> oral part. Abbreviations: <bold><abbrev xmlns:xlink="http://www.w3.org/1999/xlink" xlink:title="abactinal side" id="ABBRID0ELVAG" xlink:type="simple">ab</abbrev></bold> abactinal side <bold><abbrev xmlns:xlink="http://www.w3.org/1999/xlink" xlink:title="lateral side" id="ABBRID0EQVAG" xlink:type="simple">ls</abbrev></bold> lateral side <bold><abbrev xmlns:xlink="http://www.w3.org/1999/xlink" xlink:title="epiphyseal ossicles" id="ABBRID0EVVAG" xlink:type="simple">eo</abbrev></bold> epiphyseal ossicles <bold>p</bold> papula <bold>s</bold> superomarginal plates <bold>in</bold> intermarginal plates <bold>i</bold> inferomarginal plates <bold>v</bold> ventrolateral plates <bold>a</bold> adambulacral plates <bold>am</bold> ambulacral plates <bold>o</bold> oral plates.</p></caption><graphic xmlns:xlink="http://www.w3.org/1999/xlink" xlink:href="zookeys-997-001-g003.jpg" position="float" orientation="portrait" xlink:type="simple" id="oo_479100.jpg"><uri content-type="original_file" xlink:type="simple">https://binary.pensoft.net/fig/479100</uri></graphic></fig></tp:treatment-sec><tp:treatment-sec sec-type="ecology" id="SECID0EOWAG"><title>Ecology.</title><p>This species is found on hard substrates (rocky bottom) from a shallow water of a depth of 40 m to 100 m.</p></tp:treatment-sec><tp:treatment-sec sec-type="distribution" id="SECID0ETWAG"><title>Distribution.</title><p>South Korea (East Sea).</p><fig id="F4" position="float" orientation="portrait"><object-id xmlns:xlink="http://www.w3.org/1999/xlink" content-type="doi" xlink:type="simple">10.3897/zookeys.997.52703.figure4</object-id><object-id xmlns:xlink="http://www.w3.org/1999/xlink" content-type="arpha" xlink:type="simple">306517A5-07FC-5FFD-B7F0-03A373B15187</object-id><label>Figure 4.</label><caption><p>SEM images of the spines of <italic><tp:taxon-name><tp:taxon-name-part taxon-name-part-type="genus" reg="Henricia">Henricia</tp:taxon-name-part> <tp:taxon-name-part taxon-name-part-type="species" reg="epiphysialis">epiphysialis</tp:taxon-name-part></tp:taxon-name></italic> sp. nov. <bold>A, B, C</bold> abactinal spines <bold>D</bold> superomarginal spines <bold>E</bold> inferomarginal spines <bold>F</bold> ventrolateral spines <bold>G</bold> adambulacral spines <bold>H</bold> furrow spines.</p></caption><graphic xmlns:xlink="http://www.w3.org/1999/xlink" xlink:href="zookeys-997-001-g004.jpg" position="float" orientation="portrait" xlink:type="simple" id="oo_479101.jpg"><uri content-type="original_file" xlink:type="simple">https://binary.pensoft.net/fig/479101</uri></graphic></fig></tp:treatment-sec></tp:taxon-treatment>
